# Supplementary material for: Novel Genotype of HA Clade 2.3.4.4b H5N8 Subtype High Pathogenicity Avian Influenza Virus Emerged at a Wintering Site of Migratory Birds in Japan, 2021/22 Winter
Source: Pathogens. 2024 May 2;13(5):380. doi: 10.3390/pathogens13050380 (PMC11124138; doi:10.3390/pathogens13050380)
Supplement: Supplementary file 1 [file pathogens-13-00380-s001.zip]

Archive with 1 entries (1 files):
- pathogens-2975142-supplementary.pdf
